# Supplementary material for: Association Among MCT1 rs1049434 Polymorphism, Athlete Status, and Physiological Parameters in Japanese Long-Distance Runners
Source: Genes (Basel). 2024 Dec 19;15(12):1627. doi: 10.3390/genes15121627 (PMC11675177; doi:10.3390/genes15121627)
Supplement: Supplementary file 1 [file genes-15-01627-s001.zip]

Archive with 1 entries (1 files):
- genes-3359608-supplementary.xlsx
