# Supplementary material for: Association Among MCT1 rs1049434 Polymorphism, Athlete Status, and Physiological Parameters in Japanese Long-Distance Runners
Source: Genes (Basel). 2024 Dec 19;15(12):1627. doi: 10.3390/genes15121627 (PMC11675177; doi:10.3390/genes15121627)
Supplement: Supplementary file 1 [file genes-15-01627-s001.zip › genes-3359608-supplementary.xlsx]

## Sheet: Table S1
	Supplementary Table 1. Comparison of physiological parameters between AA genotype and T allele in Japanese long-distance runners.																		For Figures
			AA (n=21)			T allele (n=36)
																			VO2-LT (ml/kg/min)			IQR
	Variables (unit)		MEAN	±	SD	MEAN	±	SD	p-value	95％IC			d	95% CI						MEAN	SD	0.25	Median	0.75	Min	Max
	VO2-LT (ml/kg/min)		58.1076	±	3.35544	53.5639	±	5.44386	0.001**	1.90736	to	7.1801	0.948	0.378	to	1.511			AA (n=21)	58.1076	3.35544	56.4436	58.2386	60.5379	51.0197	64.978
	VO2-OBLA (ml/kg/min)		63.7719	±	3.33917	60.8711	±	4.85999	0.010*	0.71586	to	5.08573	0.664	0.109	to	1.213			T allele (n=36)	53.5639	5.44386	50.2076	53.1754	56.6168	41.3948	67.2808
	BLamax (mmol/L)		14.1762	±	2.87418	12.7486	±	2.15644	0.038*	0.08381	to	2.77134	0.585	0.033	to	1.131
																			VO2-OBLA (ml/kg/min)			IQR
																				MEAN	SD	0.25	Median	0.75	Min	Max
																			AA (n=21)	63.7719	3.33917	61.5703	63.6526	65.0558	58.4549	73.0689
																			T allele (n=36)	60.8711	4.85999	57.286	60.4986	64.9445	49.4342	70.4464
																			BLamax (mmol/L)			IQR
																				MEAN	SD	0.25	Median	0.75	Min	Max
																			AA (n=21)	14.1762	2.87418	12.25	13.7	15.8	8.7	21.4
																			T allele (n=36)	12.7486	2.15644	11.825	12.8	14.05	7.5	16.7

## Sheet: Table S2
	Supplementary Table 2. Comparison of physiological parameters between AA genotype and T allele in Japanese long-distance runners.
	VO2max (ml/kg/min)			IQR
		MEAN	SD	0.25	Median	0.75	Min	Max	p-value	95％IC			r
	AA (n=21)	74.747	4.05059	71.9122	74.3099	76.2094	70	89	0.005**	1.2	to	5.8	0.37
	T allele (n=36)	71.1016	4.7227	67.4025	71.2552	74.1443	63.3364	81.0061
	Data were analyzed by Mann-Whitney U test. AA, AA genotype; T allele, TT genotype + AT genotype; VO2max, maximal oxygen uptake; IQR, interquartile range; **: p<.01.
